# Supplementary material for: Effects of Dietary Terminalia chebula Extract on Growth Performance, Immune Function, Antioxidant Capacity, and Intestinal Health of Broilers
Source: Animals (Basel). 2024 Feb 28;14(5):746. doi: 10.3390/ani14050746 (PMC10931075; doi:10.3390/ani14050746)
Supplement: Supplementary file 1 [file animals-14-00746-s001.zip]

Archive with 1 entries (1 files):
- animals-2855000-supplementary.pdf
